# Supplementary material for: Sodium Decanoate Improves Intestinal Epithelial Barrier and Antioxidation via Activating G Protein-Coupled Receptor-43
Source: Nutrients. 2021 Aug 11;13(8):2756. doi: 10.3390/nu13082756 (PMC8401944; doi:10.3390/nu13082756)
Supplement: Supplementary file 1 [file nutrients-13-02756-s001.zip]

Archive with 1 entries (1 files):
- nutrients-1336050-supplementary.pdf
